# Supplementary material for: Exploring the Antibacterial and Antifungal Potential of Jellyfish-Associated Marine Fungi by Cultivation-Dependent Approaches
Source: PLoS One. 2015 Dec 4;10(12):e0144394. doi: 10.1371/journal.pone.0144394 (PMC4670088; doi:10.1371/journal.pone.0144394)
Supplement: S1 Table — (XLSX) [file pone.0144394.s007.xlsx]

## Sheet: Sheet1
Table S1. GenBank accession numbers of sequences used in phylogenetic analyses
Seq. number	Strain/isolate	Label used in analysis	Seq. length（bp）	Region for identification	Acess number	Strain Source	Sequence	Country
1	LCC12	Aspergillus versicolor (KF986551)	531	ITS	KF986551	vaginal secretions of Panda	BLASTn results	China
2	dl-29	Aspergillus versicolor (JX401544)	515	ITS	JX401544	algae	BLASTn results	China
3	SmT07	SmT07	481	ITS	KP081174	jellyfish	in this stugy	China
	08NF-8	Not included in analysis	/	ITS	/	jellyfish	Not available	Korea
4	AFK11	Aspergillus fumigatus (JX022941)	571	ITS	JX022941	marine source	BLASTn results	Korea
	J08NF-1	Not included in analysis	/	morphological characteristics	/	jellyfish	Not available	Korea
5	SCSGAF0038	Paecilomyces variotii (JN8509969)	574	ITS	JN8509969	gorgonians	BLASTn results	China
	SmU02	Not included in analysis	541	26S	KP081171	jellyfish	in this stugy	China
6	M3748	Purpureocillium lilacinum M3748	622	ITS/26S	KC157748	N	99% similarity with SmU02	USA
7	CBS 284.36	P.lilacinus CBS 284.36	553	ITS	FR775507	soil	Ref.[1]	USA
8	SmU01	SmU01	464	ITS	KP081770	Jellyfish	in this study	China
9	MM 1_2	Cladosporium sp. (KJ361498)	557	ITS	KJ361498	Pasargadae Stone Monument	99% similarity with SmU01	Iran
10	ZZ-2014	Cladosporium sp. (KF976508)	554	ITS	KF976508	Populus simonii	99% similarity with SmU01	China
	J08NF7	Not included in analysis	/	ITS	/	jellyfish	Not available	Korea
11	Phoma sp.77GP/S	Phoma sp.77GP/S	629	ITS	GQ352490	Garcinia sp.	99% similarity with J08NF7	Malaysia
12	KH00184	Phoma sp. KH00184	548	ITS	GU017487	seagrass	98% similarity with J08NF7	Thailand
	N7–9	Not included in analysis	/	morphological characteristics	/	Jellyfish	Not available	Germany
13	LF631	Epicoccum purpurascens (FR822845)	514	ITS	FR822845	sponge	BLASTn results	Germany
14	SmU03	SmU03	581	ITS	KP081172	Jellyfish	in this study	China
15	SmU05	SmU05	565	ITS	KP081173	Jellyfish	in this study	China
16	GX3-1C	Tilletiopsis sp. (FJ037727)	662	ITS	FJ037727	mangrove	BLASTn results	China
17	NIOCC F21	Tilletiopsis sp. (FJ357784)	570	ITS	FJ357784	marine sediments	Ref.[2]	India
18	NIOCC F33	Tilletiopsis albescens (EU729706)	583	ITS	EU729706	marine sediments	Ref.[2]	India
19	SCSGAF0174	Tilletiopsis albenscens (JN851051)	641	ITS	JN851051	gorgonians	100% similarity with SmU03; 99% similarity with SmU05	China
20	SCSGAF0043	Tilletiopsis albenscens (JN850999)	641	ITS	JN850999	gorgonians	100% similarity with SmU03; 99% similarity with SmU05	China
21	JCM 5182	Tilletiopsis albescens JCM 5182	613	ITS	AB025695	coral	BLASTn results	Tokyo
22	SCSAAF0013	JQ647898 (Penicillium chrysogenum)	550	ITS	JQ647898	coral	Ref.[3]	China
23	SCSAAF0017	JQ647900 (Penicillium oxalicum)	561	ITS	JQ647900	coral	Ref.[3]	China
24	SCSAAF0001	JQ647894 (Aspergillus ochraceopetaliformis)	574	ITS	JQ647894	coral	Ref.[3]	China
25	SCSAAF0022	JQ647901 (Phoma putaminum)	517	ITS	JQ647901	coral	Ref.[3]	China
26	P-14	AM691009 (Phoma putaminum)	557	ITS	AM691009	Soil	Ref.[3]	PUERTO RICO
27	SCSGAF0036	JN850995 (Purpureocillium lilacinum)	564	ITS	JN850995	gorgonians	Ref.[4]	China
28	SCSGAF0127	JN851036 (Paraphoma radicina)	516	ITS	JN851036	gorgonians	Ref.[4]	China
29	SCSGAF0021	JN850986 (Cladosporium cladosporioides)	509	ITS	JN850986	gorgonians	Ref.[4]	China
30	SCSGAF0063	JN851010 (Aspergillus versicolor)	538	ITS	JN851010	gorgonians	Ref.[4]	China
31	SCSGAF0014	JN850983 (Aspergillus fumigatus)	566	ITS	JN850983	gorgonians	Ref.[4]	China
32	F09-T13-1	JX845291 (Cladosporium sp.)	512	ITS	JX845291	Sponge	Ref.[5]	Chile
33	F09-T12-1	JX845290 (Cladosporium cladosporioides)	510	ITS	JX845290	Sponge	Ref.[5]	Chile
34	F09-T11-1	JX845289 (Aspergillus versicolor)	528	ITS	JX845289	Sponge	Ref.[5]	Chile
35	TA26-2	JF819130 (Cladosporium sp.)	500	ITS	JF819130	sea anemone	Ref.[6]	China
36	TA26-6	JF819132 (Cladosporium sp.)	527	ITS	JF819132	sea anemone	Ref.[6]	China
37	TA26-7	JF819133 (Cladosporium sp.)	490	ITS	JF819133	sea anemone	Ref.[6]	China
38	TA26-11	JF819135 (Cladosporium sp.)	502	ITS	JF819135	sea anemone	Ref.[6]	China
39	SCSGAF0137	JN851039 (Aspergillus fumigatus)	569	ITS	JN851039	gorgonians	Ref.[4]	China
40	UM142	JQ582939 (Batrachochytrium dendrobatidis)	487	ITS	JQ582939	bullfrog	BLASTn results	USA
Reference
1.Luangsa-Ard J, Houbraken J, van Doorn T, Hong SB, Borman AM, Hywel-Jones NL, et al. Purpureocillium, a new genus for the medically important Paecilomyces lilacinus. FEMS microbiology letters. 2011;321(2):141-9. Epub 2011/06/03. doi: 10.1111/j.1574-6968.2011.02322.x. PubMed PMID: 21631575.
2.Singh P, Raghukumar C, Verma P, Shouche Y. Phylogenetic diversity of culturable fungi from the deep-sea sediments of the Central Indian Basin and their growth characteristics. Fungal Diversity. 2010;40(1):89-102. doi: 10.1007/s13225-009-0009-5.
3. Zhang X, Sun Y, Bao J, He F, Xu X, Qi S. Phylogenetic survey and antimicrobial activity of culturable microorganisms associated with the South China Sea black coral Antipathes dichotoma. FEMS microbiology letters. 2012;336(2):122-30. doi: 10.1111/j.1574-6968.2012.02662.x. PubMed PMID: 22913347.
4. Zhang XY, Bao J, Wang GH, He F, Xu XY, Qi SH. Diversity and Antimicrobial Activity of Culturable Fungi Isolated from Six Species of the South China Sea Gorgonians. Microbial ecology. 2012;64(3):617-27. doi: 10.1007/s00248-012-0050-x. PubMed PMID: WOS:000309131700005.
5. Henriquez M, Vergara K, Norambuena J, Beiza A, Maza F, Ubilla P, et al. Diversity of cultivable fungi associated with Antarctic marine sponges and screening for their antimicrobial, antitumoral and antioxidant potential. World J Microbiol Biotechnol. 2014;30(1):65-76. doi: 10.1007/s11274-013-1418-x. PubMed PMID: 23824664.
6. Qin XY, Yang KL, Li J, Wang CY, Shao CL. Phylogenetic diversity and antibacterial activity of culturable fungi derived from the zoanthid Palythoa haddoni in the South China Sea. Marine biotechnology. 2015;17(1):99-109. doi: 10.1007/s10126-014-9598-4. PubMed PMID: 25117478.
